# Supplementary material for: Focused Ultrasound-Enhanced Liquid Biopsy: A Promising Diagnostic Tool for Brain Tumor Patients
Source: Cancers (Basel). 2024 Apr 19;16(8):1576. doi: 10.3390/cancers16081576 (PMC11049441; doi:10.3390/cancers16081576)
Supplement: Supplementary file 1 [file cancers-16-01576-s001.zip]

Archive with 1 entries (1 files):
- cancers-2946068-supplementary.docx
